# Supplementary material for: Real-World Effectiveness of Intravenous and Oral Antibiotic Stepdown Strategies for Gram-Negative Complicated Urinary Tract Infection With Bacteremia
Source: Open Forum Infect Dis. 2024 Apr 4;11(4):ofae193. doi: 10.1093/ofid/ofae193 (PMC11045028; doi:10.1093/ofid/ofae193)
Supplement: ofae193_Supplementary_Data [file ofae193_supplementary_data.zip]

Archive with 2 entries (2 files):
- Comp GNB Supplemental Material 12-01-23.docx
- GNB Data Collection Tool (REDCap) - Appendix.pdf
